# Supplementary material for: Zika antiviral chemotherapy: identification of drugs and promising starting points for drug discovery from an FDA-approved library
Source: F1000Res. 2016 Oct 14;5:2523. [Version 1] doi: 10.12688/f1000research.9648.1 (PMC5112578; doi:10.12688/f1000research.9648.1)
Supplement: Raw data of 'identification of drugs and promising starting points for drug discovery from an FDA-approved library' — The raw data supporting the findings described in the paper are provided. [file f1000research-5-10396-s0000.tgz]

Archive with 1 entries (1 files):
- 2fb3b917-a68b-47b6-ba63-e114648c3093_Raw_data.zip
